# Supplementary material for: Influence of MC1R Gene Variants on Coat Color of Indicine Cattle Breeds
Source: Anim Genet. 2026 May 2;57:e70113. doi: 10.1002/age.70113 (PMC13135194; doi:10.1002/age.70113)
Supplement: Supplementary file 2 — Appendix S2: Frequency of the polymorphisms in MC1R gene in zebu cattle. [file AGE-57-0-s003.xlsx]

## Sheet: Genotyping breed
Calculation of allele and genotypic frequency of the polymorphisms in MC1R gene in zebu cattle
	Positions in the MC1R gene
	274	296	310	416	460	583	663	871	967
Gir cattle - 120 animals
Allele Frequency
G	0.99	-	0.95	-	-	-	-	0.89	-
T	-	1	-	0.05	-	0.77	0.17	-	0.19
C	-	-	-	0.95	0.05	0.23	0.83	-	0.81
A	0.01	-	-	-	0.95	-	-	0.11	-
DEL	-	-	0.05	-	-	-	-	-	-
Genotype Frequency
G/G ; G/A ; A/A	0.98 ; 0.02 ; 0.00	-	-	-	-	-	-	0.78 ; 0.22 ; 0.00	-
G/G ; G/DEL ; DEL/DEL	-	-	0.9 ; 0.1 ; 0.00	-	-	-	-	-	-
A/A ; A/C ; C/C	-	-	-	-	0.91 ; 0.09 ; 0.00	-	-	-	-
C/C ; C/T ; T/T	-	0.00 ; 0.00 ; 1.00	-	0.91 ; 0.09 ; 0.00	-	0.06 ; 0.34 ; 0.6	0.68 ; 0.30 ; 0.02	-	0.66 ; 0.30 ; 0.04
Nelore cattle - 73 animals
Allele Frequency
G	0.91	-	0.98	-	-	-	-	0.91	-
T	-	0.99	-	-	-	0.88	0.12	-	0.31
C	-	0.01	-	1	-	0.12	0.88	-	0.69
A	0.09	-	-	-	1	-	-	0.09	-
DEL	-	-	0.02	-	-	-	-	-	-
Genotype Frequency
G/G ; G/A ; A/A	0.84 ; 0.15 ; 0.01	-	-	-	-	-	-	0.84 ; 0.15 ; 0.01	-
G/G ; G/DEL ; DEL/DEL	-	-	0.96 ; 0.04 ; 0.00	-	-	-	-	-	-
A/A ; A/C ; C/C	-	-	-	-	1.00 ; 0.00; 0.00	-	-	-	-
C/C ; C/T ; T/T	-	0.00 ; 0.03 ; 0.97	-	1.00 ; 0.00 ; 0.00	-	0.00 ; 0.23 ; 0.77	0.77 ; 0.23 ; 0.00	-	0.49 ; 0.39 ; 0.12
Sindi cattle - 42 animals
Allele Frequency
G	1	-	0.77	-	-	-	-	1	-
T	-	1	-	-	-	0.84	0.16	-	-
C	-	-	-	1	-	0.16	0.84	-	1
A	-	-	-	-	1	-	-	-	-
DEL	-	-	0.23	-	-	-	-	-	-
Genotype Frequency
G/G ; G/A ; A/A	1.00 ; 0.00 ; 0.00	-	-	-	-	-	-	1.00 ; 0.00 ; 0.00	-
G/G ; G/DEL ; DEL/DEL	-	-	0.60 ; 0.35 ; 0.05	-	-	-	-	-	-
A/A ; A/C ; C/C	-	-	-	-	1.00 ; 0.00; 0.00	-	-	-	-
C/C ; C/T ; T/T	-	0.00 ; 0.00 ; 1.00	-	1.00 ; 0.00 ; 0.00	-	0.00 ; 0.32 ; 0.68	0.68 ; 0.32 ; 0.00	-	1.00 ; 0.00 ; 0.00
Indubrasil cattle - 20 animals
Allele Frequency
G	1	-	1	-	-	-	-	1	-
T	-	1	-	-	-	1	-	-	0.17
C	-	-	-	1	-	-	1	-	0.82
A	-	-	-	-	1	-	-	-	-
DEL	-	-	-	-	-	-	-	-	-
Genotype Frequency
G/G ; G/A ; A/A	1.00 ; 0.00 ; 0.00	-	-	-	-	-	-	1.00 ; 0.00 ; 0.00	-
G/G ; G/DEL ; DEL/DEL	-	-	1.00 ; 0.00 ; 0.00	-	-	-	-	-	-
A/A ; A/C ; C/C	-	-	-	-	1.00 ; 0.00; 0.00	-	-	-	-
C/C ; C/T ; T/T	-	0.00 ; 0.00 ; 1.00	-	1.00 ; 0.00 ; 0.00	-	0.00 ; 0.00 ; 1.00	1.00 ; 0.00 ; 0.00	-	0.65 ; 0.35 ; 0.00
Tabapuã cattle - 18 animals
Allele Frequency
G	1	-	0.97	-	-	-	-	1
T	-	1	-	-	-	1	-	-	0.28
C	-	-	-	1	-	-	1	-	0.72
A	-	-	-	-	1	-	-	-	-
DEL	-	-	0.03	-	-	-	-	-	-
Genotype Frequency
G/G ; G/A ; A/A	1.00 ; 0.00 ; 0.00	-	-	-	-	-	-	1.00 ; 0.00 ; 0.00	-
G/G ; G/DEL ; DEL/DEL	-	-	0.94 ; 0.06 ; 0.00	-	-	-	-	-	-
A/A ; A/C ; C/C	-	-	-	-	1.00 ; 0.00; 0.00	-	-	-	-
C/C ; C/T ; T/T	-	0.00 ; 0.00 ; 1.00	-	1.00 ; 0.00 ; 0.00	-	0.00 ; 0.00 ; 1.00	1.00 ; 0.00 ; 0.00	-	0.44 ; 0.56 ; 0.00
Guzerá cattle - 14 animals
Allele Frequency
G	1	-	0.75	-	-	-	-	1	-
T	-	1	-	-	-	0.88	0.12	-	0.28
C	-	-	-	1	-	0.12	0.88	-	0.72
A	-	-	-	-	1	-	-	-	-
DEL	-	-	0.25	-	-	-	-	-	-
Genotype Frequency
G/G ; G/A ; A/A	1.00 ; 0.00 ; 0.00	-	-	-	-	-	-	1.00 ; 0.00 ; 0.00	-
G/G ; G/DEL ; DEL/DEL	-	-	0.71 ; 0.08 ; 0.21	-	-	-	-	-	-
A/A ; A/C ; C/C	-	-	-	-	1.00 ; 0.00; 0.00	-	-	-	-
C/C ; C/T ; T/T	-	0.00 ; 0.00 ; 1.00	-	1.00 ; 0.00 ; 0.00	-	0,07 ; 0.22 ; 0.71	0.71 ; 0.22 ; 0.07	-	0.44 ; 0.56 ; 0.00
Brahman cattle - 9 animals
Allele Frequency
G	1	-	0.95	-	-	-	-	1	-
T	-	1	-	-	-	0.95	0.05	-	0.4
C	-	-	-	1	-	0.05	0.95	-	0.6
A	-	-	-	-	1	-	-	-	-
DEL	-	-	0.05	-	-	-	-	-	-
Genotype Frequency
G/G ; G/A ; A/A	1.00 ; 0.00 ; 0.00	-	-	-	-	-	-	1.00 ; 0.00 ; 0.00	-
G/G ; G/DEL; DEL/DEL	-	-	0.9 ; 0.1 ; 0.00	-	-	-	-	-	-
A/A ; A/C ; C/C	-	-	-	-	1.00 ; 0.00; 0.00	-	-	-	-
C/C ; C/T ; T/T	-	0.00 ; 0.00 ; 1.00	-	1.00 ; 0.00 ; 0.00	-	0.00 ; 0.1 ; 0.9	0.9 ; 0.1 ; 0.00	-	0.33 ; 0.44 ; 0.23

## Sheet: Genotyping coat color
Genotype frequency in the MC1R gene for different coats of zebu breeds
Cattle	Coat Color	Nº samples	SNP positions and genotypic frequence
			274			.	296			.	310			.	416			.	460			.	583			.	663			.	871			.	967
			G/G	G/A	A/A		T/T	T/C	C/C		G/G	G/DEL	DEL/DEL		T/T	T/C	C/C		A/A	A/C	C/C		T/T	T/C	C/C		T/T	T/C	C/C		G/G	G/A	A/A		T/T	T/C	C/C
Gir	Red	11	1	-	-		1	-	-		0.9	0.1	-		-	0.2	0.8		0.8	0.2	-		0.7	0.3	-		-	0.1	0.9		1	-	-		0.1	0.1	0.8
	Red Choker¹	10	1	-	-		1	-	-		0.9	0.1	-		-	0.2	0.8		0.8	0.2	-		0.7	0.2	0.1		-	0.1	0.9		1	-	-		-	0.3	0.7
	Red Calico¹	10	1	-	-		1	-	-		0.9	0.1	-		-	-	1		1	-	-		0.8	0.2	-		-	0.2	0.8		0.9	0.1	-		-	0.5	0.5
	Calico Red¹	10	1	-	-		1	-	-		0.8	0.2	-		1	-	-		1	-	-		0.8	0.2	-		-	0.2	0.8		1	-	-		0.2	0.3	0.5
	Yellow	11	1	-	-		1	-	-		0.55	0.45	-		-	0.18	0.82		0.82	0.18	-		0.36	0.64	-		-	0.45	0.55		0.91	0.09	-		-	0.5	0.5
	Yellow Choker¹	7	1	-	-		1	-	-		1	-	-		-	-	1		1	-	-		1	-	-		-	-	1		1	-	-		-	0.14	0.86
	Yellow Calico¹	11	1	-	-		1	-	-		1	-	-		-	0.18	0.82		0.82	0.18	-		0.73	0.09	0.18		-	0.09	0.91		1	-	-		-	0.09	0.91
	Calico Yellow¹	10	1	-	-		1	-	-		1	-	-		-	-	1		1	-	-		1	-	-		-	-	1		1	-	-		0.1	0.4	0.5
	Calico Clear	11	1	-	-		1	-	-		1	-	-		-	0.09	0.91		0.91	0.09	-		0.75	0.12	0.12		-	0.11	0.89		0.89	0.11	-		0.11	0.44	0.44
	DS*, Light Coat Color	10	0.8	0.2	-		1	-	-		1	-	-		-	-	1		1	-	-		0.1	0.9	-		-	0.9	0.1		0.1	0.9	-		-	0.2	0.8
	DS*, Dark Coat Color	8	1	-	-		1	-	-		0.75	0.25	-		-	0.12	0.88		0.88	0.12	-		0.12	0.62	0.25		0.25	0.62	0.12		0.25	0.75	-		-	0.12	0.88
	DS*, Red Head	10	1	-	-		1	-	-		1	-	-		-	0.1	0.9		0.9	0.1	-		0.2	0.7	0.1		-	0.8	0.2		0.2	0.8	-		-	0.5	0.5
	Depigmented mucosa	1	1	-	-		1	-	-		-	1	-		-	1	-		-	1	-		-	-	1		-	1	-		1	-	-		-	-	1
	Total	120	0.98	0.02	-		1	-	-		0.9	0.1	-		-	0.09	0.91		0.91	0.09	-		0.6	0.34	0.06		0.02	0.3	0.68		0.78	0.22	-		0.04	0.3	0.66
Nelore	White	12	0.92	0.08	-		1	-	-		0.83	0.17	-		-	-	1		1	-	-		0.75	0.25	-		-	0.25	0.75		0.92	0.08	-		0.17	0.33	0.5
	Gray	8	1	-	-		1	-	-		1	-	-		-	-	1		1	-	-		1	-	-		-	-	1		1	-	-		0.25	0.25	0.5
	Blue	3	1	-	-		0.33	0.67	-		1	-	-		-	-	1		1	-	-		0.33	0.67	-		-	0.67	0.33		1	-	-		-	-	1
	Red	12	1	-	-		1	-	-		1	-	-		-	-	1		1	-	-		1	-	-		-	-	1		1	-	-		-	0.45	0.55
	Spotted Red	23	1	-	-		1	-	-		0.96	0.04	-		-	-	1		1	-	-		0.95	0.05	-		-	0.05	0.95		1	-	-		0.18	0.41	0.41
	Black	1	-	1	-		1	-	-		1	-	-		-	-	1		1	-	-		-	1	-		-	1	-		-	1	-		-	1	-
	Spotted Black	12	0.17	0.75	0.08		1	-	-		1	-	-		-	-	1		1	-	-		0.18	0.82	-		-	0.82	0.18		0.17	0.75	0.08		-	0.42	0.58
	Depigmented mucosa	1	1	-	-		1	-	-		1	-	-		-	-	1		1	-	-		1	-	-		-	-	1		1	-	-		-	1	-
	Yellow	1	1	-	-		1	-	-		1	-	-		-	-	1		1	-	-		1	-	-		-	-	1		1	-	-		-	1	-
	Total	73	0.84	0.15	0.01		0.97	0.03	-		0.96	0.04	-		-	-	1		1	-	-		0.77	0.23	-		-	0.23	0.77		0.84	0.15	0.01		0.12	0.39	0.49
Sindi	Red	39	1	-	-		1	-	-		0.64	0.36	-		-	-	1		1	-	-		0.68	0.32	-		0.68	0.32	-		1	-	-		-	-	1
	Depigmented mucosa	3	1	-	-		1	-	-		-	0.33	0.67		-	-	1		1	-	-		-	-	-		-	-	-		-	-	-		-	-	-
	Total	42	1	-	-		1	-	-		0.6	0.35	0.05		-	-	1		1	-	-		0.68	0.32	-		-	0.32	0.68		1	-	-		-	-	1
Indubrasil	White	11	1	-	-		1	-	-		1	-	-		-	-	1		1	-	-		1	-	-		-	-	1		1	-	-		-	0.27	0.73
	Gray	8	1	-	-		1	-	-		1	-	-		-	-	1		1	-	-		1	-	-		-	-	1		1	-	-		-	0.38	0.62
	Red	1	1	-	-		1	-	-		1	-	-		-	-	1		1	-	-		1	-	-		-	-	1		1	-	-		-	1	-
	Total	20	1	-	-		1	-	-		1	-	-		-	-	1		1	-	-		1	-	-		-	-	1		1	-	-		-	0.35	0.65
Tabapuã	White	17	1	-	-		1	-	-		0.94	0.06	-		-	-	1		1	-	-		1	-	-		-	-	1		1	-	-		-	0.53	0.47
	Gray	1	1	-	-		1	-	-		1	-	-		-	-	1		1	-	-		1	-	-		-	-	1		1	-	-		-	1	-
	Total	18	1	-	-		1	-	-		0.94	0.06	-		-	-	1		1	-	-		1	-	-		-	-	1		1	-	-		-	0.56	0.44
Guzerá	Gray	10	1	-	-		1	-	-		1	-	-		-	-	1		1	-	-		1	-	-		-	-	1		1	-	-		-	0.5	0.5
	Depigmented mucosa	1	1	-	-		1	-	-		-	-	1		-	-	1		1	-	-		-	-	1		1	-	-		1	-	-		-	-	1
	Roan	3	1	-	-		1	-	-		-	0.33	0.67		-	-	1		1	-	-		-	1	-		-	1	-		1	-	-		-	1	-
	Total	14	1	-	-		1	-	-		0.71	0.08	0.21		-	-	1		1	-	-		0.71	0.22	0.07		0.07	0.22	0.71		1	-	-		-	0.56	0.44
Brahman	White	6	1	-	-		1	-	-		0.83	0.17	-		-	-	1		1	-	-		0.83	0.17	-		-	0.17	0.83		1	-	-		0.34	0.5	0.16
	Gray	1	1	-	-		1	-	-		1	-	-		-	-	1		1	-	-		1	-	-		-	-	1		1	-	-		-	1	-
	Red	2	1	-	-		1	-	-		1	-	-		-	-	1		1	-	-		1	-	-		-	-	1		1	-	-		-	-	1
	Total	9	1	-	-		1	-	-		0.9	0.1	-		-	-	1		1	-	-		0.9	0.1	-		-	0.1	0.9		1	-	-		0.23	0.44	0.33
	*DS = Dark Skin
	¹Gir Coat color with white markings
