# Supplementary material for: Influence of MC1R Gene Variants on Coat Color of Indicine Cattle Breeds
Source: Anim Genet. 2026 May 2;57:e70113. doi: 10.1002/age.70113 (PMC13135194; doi:10.1002/age.70113)
Supplement: Supplementary file 3 — Appendix S3: Frequency of the haplotypes and diplotypes in the MC1R gene in zebu cattle. [file AGE-57-0-s005.xlsx]

## Sheet: Freq_Hap_Gir_Cattle
	Haplotype and diplotype frequencies in Gir cattle
	Haplotype frequencies in the population (%)
		H1	H2	H3	H4	H5	H6	H7	H8	H9	H10	Total
	Nº Haplotype	2	3	11	183	12	1	1	22	2	1	238
	Frequency	0.840336	1.2605	4.62185	76.8908	5.04202	0.420168	0.420168	9.2437	0.840336	0.420168	100
	Haplotype frequencies by coat color (%)
	Coat Color	Nº Samples	Nº Haplotypes	H1	H2	H3	H4	H5	H6	H7	H8	H9	H10	Total
	R	10	20	-	-	10	85	5	-	-	-	-	-	100
	RCH	10	20	-	-	5	85	5	-	5	-	-	-	100
	RC	10	20	-	-	-	90	5	-	-	5	-	-	100
	CR	10	20	-	-	-	90	10	-	-	-	-	-	100
	Y	11	22	-	-	9.09091	68.1818	18.1818	4.54545	-	-	-	-	100
	YCH	7	14	-	-	-	100	-	-	-	-	-	-	100
	YC	11	22	4.54545	9.09091	9.09091	77.2727	-	-	-	-	-	-	100
	CY	10	20	-	-	-	100	-	-	-	-	-	-	100
	CC	11	22	-	4.54545	4.54545	86.3636	-	-	-	4.54545	-	-	100
	DSL	10	20	-	-	-	55	-	-	-	35	10	-	100
	DSR	10	20	-	-	5	55	-	-	-	40	-	-	100
	DSD	8	16	6.25	-	6.25	37.5	12.5	-	-	31.25	-	6.25	100
	DM	1	2	-	-	50	-	50	-	-	-	-	-	100
	Diplotype frequencies in the population (%)
		H1/H4	H2/H3	H3/H4	H3/H5	H3/H8	H4/H4	H4/H5	H4/H6	H4/H7	H4/H8	H4/H9	H5/H8	H5/H10	Total
	Nº Samples	2	3	5	1	2	72	9	1	1	19	2	1	1	119
	Frequency	1.68067	2.52101	4.20168	0.840336	1.68067	60.5042	7.56303	0.840336	0.840336	15.9664	1.68067	0.840336	0.840336	100
	Diplotype frequencies by coat color (%)
	Coat Color	Nº Samples	H1/H4	H2/H3	H3/H4	H3/H5	H3/H8	H4/H4	H4/H5	H4/H6	H4/H7	H4/H8	H4/H9	H5/H8	H5/H10	Total
	R	10	-	-	20	-	-	70	10	-	-	-	-	-	-	100
	RCH	10	-	-	10	-	-	70	10	-	10	-	-	-	-	100
	RC	10	-	-	-	-	-	80	10	-	-	10	-	-	-	100
	CR	10	-	-	-	-	-	80	20	-	-	-	-	-	-	100
	Y	11	-	-	18.1818	-	-	36.3636	36.3636	9.09091	-	-	-	-	-	100
	YCH	7	-	-	-	-	-	100	-	-	-	-	-	-	-	100
	YC	11	9.09091	18.1818	-	-	-	72.7273	-	-	-	-	-	-	-	100
	CY	10	-	-	-	-	-	100	-	-	-	-	-	-	-	100
	CC	11	-	9.09091	-	-	-	81.8182	-	-	-	9.09091	-	-	-	100
	DSL	10	-	-	-	-	-	10	-	-	-	70	20	-	-	100
	DSR	10	-	-	-	-	10	20	-	-	-	70	-	-	-	100
	DSD	8	12.5	-	-	-	12.5	12.5	-	-	-	37.5	-	12.5	12.5	100
	DM	1	-	-	-	100	-	-	-	-	-	-	-	-	-	100
	Legend: R – Red; RCH – Red Choker; RC – Red Calico; CR – Calico Red; Y – Yellow; YCH – Yellow Choker; YC – Yellow Calico; CY – Calico Yellow;
	CC - Calico Clear; DSL – Dark Skin, Light Coat Color; DSR – Dark Skin, Red Head; DSD – Dark Skin, Dark Coat Color; DM – Depigmented Mucosa-

## Sheet: Freq_Hap_Nelore_Cattle
	Haplotype and diplotype frequencies in Nelore cattle
	Haplotype frequencies in the population (%)
		H4	H5	H9	H11	Total
	Nº Haplotype	128	3	13	2	146
	Frequency	87.6712	2.05479	8.90411	1.36986	100
	Haplotype frequencies by coat color (%)
	Coat Color	Nº Samples	Nº Haplotypes	H4	H5	H9	H11	Total
	W	12	24	87.5	8.33333	4.16667	-	100
	G	8	16	100	-	-	-	100
	B	3	6	66.6667	-	-	33.3333	100
	R	12	24	100	-	-	-	100
	SR	23	46	95.6522	4.34783	-	-	100
	BL	1	2	50	-	50	-	100
	SBL	12	24	54.1667	-	45.8333	-	100
	DM	1	2	100	-	-	-	100
	Y	1	2	100	-	-	-	100
	Diplotype frequencies in the population (%)
		H4/H4	H4/H5	H4/H9	H4/H11	H9/H9	Total
	Nº Samples	56	3	11	2	1	73
	Frequency	76.7123	4.10959	15.0685	2.73973	1.36986	100
	Diplotype frequencies by coat color (%)
	Coat Color	Nº Samples	H4/H4	H4/H5	H4/H9	H4/H11	H9/H9	Total
	W	12	75	16.6667	8.33333	-	-	100
	G	8	100	-	-	-	-	100
	B	3	33.3333	-	-	66.6667	-	100
	R	12	100	-	-	-	-	100
	SR	23	95.6522	4.34783	-	-	-	100
	BL	1	-	-	100	-	-	100
	SBL	12	16.6667	-	75	-	8.33333	100
	DM	1	100	-	-	-	-	100
	Y	1	100	-	-	-	-	100
	Legend: R – Red; W – White; G – Grey; SR – Spotted Red; SBL – Spotted Black; Y – Yellow;
	B – Blue; BL – Black; DM – Depigmented Mucosa;

## Sheet: Freq_Hap_Sindi_Cattle
	Haplotype and diplotype frequencies in Sindi cattle
	Haplotype frequencies in the population (%)
		H4	H5	Total
	Nº Haplotype	65	19	84
	Frequency	77.381	22.619	100
	Haplotype frequencies by coat color (%)
	Coat Color	Nº Samples	Nº Haplotypes	H4	H5	Total
	R	39	78	82.0513	17.9487	100
	DM	3	6	16.6667	83.3333	100
	Diplotype frequencies in the population (%)
		H4/H4	H4/H5	H5/H5	Total
	Nº Samples	25	15	2	42
	Frequency	59.5238	35.7143	4.7619	100
	Diplotype frequencies by coat color (%)
	Coat Color	Nº Samples	H4/H4	H4/H5	H5/H5	Total
	R	39	64.1026	35.8974	-	100
	DM	3	-	33.3333	66.6667	100
	Legend: R – Red; DM – Depigmented Mucosa;

## Sheet: Freq_Hap_Indubrasil_Cattle
	Haplotype and diplotype frequencies in Indubrasil cattle
	Haplotype frequencies in the population (%)
		H4	Total
	Nº Haplotype	40	128
	Frequency	100	100
	Haplotype frequencies by coat color (%)
	Coat Color	Nº Samples	Nº Haplotypes	H4	Total
	W	11	22	100	100
	G	8	16	100	100
	R	1	2	100	100
	Diplotype frequencies in the population (%)
		H4/H4	Total
	Nº Samples	20	20
	Frequency	100	100
	Diplotype frequencies by coat color (%)
	Coat Color	Nº Samples	H4/H4	Total
	W	11	100	100
	G	8	100	100
	R	1	100	100
	Legend: R – Red; W – White; G – Grey;

## Sheet: Freq_Hap_Tabapuã_Cattle
	Haplotype and diplotype frequencies in Tabapuã cattle
	Haplotype frequencies in the population (%)
		H4	H5	Total
	Nº Haplotype	33	1	34
	Frequency	97.0588	2.94118	100
	Haplotype frequencies by coat color (%)
	Coat Color	Nº Samples	Nº Haplotypes	H4	H5	Total
	W	16	32	96.875	3.125	100
	G	1	2	100	-	100
	Diplotype frequencies in the population (%)
		H4/H4	H4/H5	Total
	Nº Samples	16	1	17
	Frequency	94.1176	5.88235	100
	Diplotype frequencies by coat color (%)
	Coat Color	Nº Samples	H4/H4	H4/H5	Total
	W	16	93.75	6.25	100
	G	1	100	-	100
	Legend: W – White; G – Grey;

## Sheet: Freq_Hap_Guzerá_Cattle
	Haplotype and diplotype frequencies in Guzerá cattle
	Haplotype frequencies in the population (%)
		H4	H5	Total
	Nº Haplotype	21	7	28
	Frequency	75	25	100
	Haplotype frequencies by coat color (%)
	Coat Color	Nº Samples	Nº Haplotypes	H4	H5	Total
	G	10	20	100	-	100
	RO	3	6	16.6667	83.3333	100
	DM	1	2	-	100	100
	Diplotype frequencies in the population (%)
		H4/H4	H4/H5	H5/H5	Total
	Nº Samples	10	1	3	14
	Frequency	71.4286	7.14286	21.4286	100
	Diplotype frequencies by coat color (%)
	Coat Color	Nº Samples	H4/H4	H4/H5	H5/H5	Total
	G	10	100	-	-	100
	RO	3	-	33.3333	66.6667	100
	DM	1	-	-	100	100
	Legend: G – Grey; RO - Roan; DM – Depigmented Mucosa;

## Sheet: Freq_Hap_Brahman_Cattle
	Haplotype and diplotype frequencies in Brahman cattle
	Haplotype frequencies in the population (%)
		H4	H5	Total
	Nº Haplotype	17	1	18
	Frequency	94.4444	5.55556	100
	Haplotype frequencies by coat color (%)
	Coat Color	Nº Samples	Nº Haplotypes	H4	H5	Total
	W	6	12	91.6667	8.33333	100
	G	1	2	100	-	100
	R	2	4	100	-	100
	Diplotype frequencies in the population (%)
		H4/H4	H4/H5	Total
	Nº Samples	8	1	9
	Frequency	88.8889	11.1111	100
	Diplotype frequencies by coat color (%)
	Coat Color	Nº Samples	H4/H4	H4/H5	Total
	W	6	83.3333	16.6667	100
	G	1	100	-	100
	R	2	100	-	100
	Legend: R – Red; W – White; G – Grey;
