# Supplementary material for: Influence of MC1R Gene Variants on Coat Color of Indicine Cattle Breeds
Source: Anim Genet. 2026 May 2;57:e70113. doi: 10.1002/age.70113 (PMC13135194; doi:10.1002/age.70113)
Supplement: Supplementary file 4 — Appendix S4: Linkage disequilibrium parameters of SNPs in the MC1R gene in zebu cattle. [file AGE-57-0-s004.xlsx]

## Sheet: Gir
Linkage disequilibrium parameters of the MC1R gene in Gir Cattle
	L1	L2	D'	r^2	LOD
	c.274	c.310	1	0	0.05
	c.274	c.416	1	0	0.05
	c.274	c.460	1	0	0.05
	c.274	c.583	1	0.03	0.72
	c.274	c.663	1	0.042	0.97
	c.274	c.871	1	0.069	1.35
	c.310	c.416	0.537	0.001	0.02
	c.310	c.460	0.537	0.001	0.02
	c.310	c.583	1	0.202	5.77
	c.310	c.663	1	0.286	7.64
	c.310	c.871	0.017	0	0
	c.416	c.460	1	1	17.03
	c.416	c.583	0.881	0.144	4.73
	c.416	c.663	0.708	0.005	0.1
	c.416	c.871	0.584	0.002	0.05
	c.460	c.583	0.881	0.144	4.73
	c.460	c.663	0.708	0.005	0.1
	c.460	c.871	0.584	0.002	0.05
	c.583	c.663	0.966	0.658	20.91
	c.583	c.871	1	0.428	12.78
	c.663	c.871	1	0.607	17.18

## Sheet: Nelore
Linkage disequilibrium parameters of the MC1R gene in Nelore Cattle
	L1	L2	D'	r^2	LOD
	c.274	c.296	1	0.001	0.08
	c.274	c.310	1	0.002	0.12
	c.274	c.583	1	0.695	11.11
	c.274	c.663	1	0.695	11.11
	c.274	c.871	1	1	15.73
	c.296	c.310	1	0	0.02
	c.296	c.583	1	0.099	1.26
	c.296	c.663	1	0.099	1.26
	c.296	c.871	1	0.001	0.08
	c.310	c.583	1	0.149	1.93
	c.310	c.663	1	0.149	1.93
	c.310	c.871	1	0.002	0.12
	c.583	c.663	1	1	18.86
	c.583	c.871	1	0.695	11.11
	c.663	c.871	1	0.695	11.11

## Sheet: Sindi
Linkage disequilibrium parameters of the MC1R gene in Sindi Cattle
	L1	L2	D'	r^2	LOD
	c.310	c.583	1	1	14.99
	c.310	c.663	1	1	14.99
	c.583	c.663	1	1	14.99

## Sheet: Indubrasil
	Linkage disequilibrium parameters of the MC1R gene in Indubrasil Cattle
	No SNPs were found in the coding region of this breed, therefore LD was not calculated.

## Sheet: Tabapuã
Linkage disequilibrium parameters of the MC1R gene in Tabapuã Cattle
	L1	L2	D'	r^2	LOD
	c.310	c.583	1	1	1.66
	c.310	c.663	1	1	1.66
	c.583	c.663	1	1	1.66

## Sheet: Guzerá
Linkage disequilibrium parameters of the MC1R gene in Guzerá Cattle
	L1	L2	D'	r^2	LOD
	c.310	c.583	1	1	6.54
	c.310	c.663	1	1	6.54
	c.583	c.663	1	1	6.54

## Sheet: Brahman
Linkage disequilibrium parameters of the MC1R gene in Brahman Cattle
	L1	L2	D'	r^2	LOD
	c.310	c.583	1	1	1.42
	c.310	c.663	1	1	1.42
	c.583	c.663	1	1	1.42
