# Supplementary material for: Influence of MC1R Gene Variants on Coat Color of Indicine Cattle Breeds
Source: Anim Genet. 2026 May 2;57:e70113. doi: 10.1002/age.70113 (PMC13135194; doi:10.1002/age.70113)
Supplement: Supplementary file 5 — Appendix S5: Kruskal–Wallis test for SNPs of the MC1R gene. [file AGE-57-0-s002.xlsx]

## Sheet: Gir
Calculation of the Kruskal-Wallis test for SNPs of the MC1R gene in Gir cattle
Positions in the MC1R gene
	274	310	416	460	583	663	871	967
GS1 - R vs RCH vs RC vs CR vs Y vs YCH vs YC vs CY vs DSL vs DSD vs DSR vs CC
P-VALUE	0.8018	0.3105	0.9371	0.9371	0.8808	0.5506	0.05484	0.9761
Chi-squared	0.063041	1.0286	0.0062346	0.0062346	0.66747	1.1934	3.6871	0.04843
GS2 - Solid (R + Y) vs Spotted (RCH + RC + CR + YCH + YC + CY)
P-VALUE	-	0.01098	0.1161	0.1161	0.002614	0.04756	0.4505	0.9981
Chi-squared	-	6.4685	2.4696	2.4696	11.894	3.9255	0.56929	0.0038198
GS3 - Pigmented (P) vs Not Pigmented (DM)
P-VALUE	0.8964	0.004119	0.0027	0.0027	0.003463	0.3202	0.595	0.7659
Chi-squared	0.016949	8.2308	9	9	13.625	2.2778	0.28261	0.53333
GS4 - Dark Skin (DSL +DSD + DSR) vs Not Dark Skin (R+ RCH + RC + CR + Y + YCH + YC + CY + CC)
P-VALUE	0.01089	0.5457	0.6511	0.6511	2.514e-07	1.256e-11	2.2e-16	0.3893
Chi-squared	6.484	0.365	0.20449	0.20449	33.51	50.201	75.066	1.887
GS5 - Red (R + RCH + RC + CR) vs Yellow (Y + YCH + YC + CY)
P-VALUE	-	0.9661	0.9701	0.9701	0.8222	0.9623	0.9856	0.6067
Chi-squared	-	0.0018116	0.0014085	0.0014085	0.39149	0.0022388	0.00032468	0.99949
GS6 - Solid (R + Y) vs Choker (RCH + YCH)
P-VALUE	-	0.07669	0.5458	0.5458	0.0456	0.07669	0.3683	0.5675
Chi-squared	-	3.1336	0.3649	0.3649	6.1756	3.1336	0.80952	1.1329
GS7 - Solid (R + Y) vs Calico (RC + YC)
P-VALUE	-	0.04082	0.3836	0.3836	0.03809	0.265	1	0.5793
Chi-squared	-	4.1837	0.75926	0.75926	6.5357	1.2424	0	1.0918
GS8 - Solid (R + Y) vs Calico Clear (CC)
P-VALUE	-	0.05289	0.4684	0.4684	0.08886	0.3083	0.5299	0.5715
Chi-squared	-	3.7473	0.52586	0.52586	4.8414	1.0379	0.39456	1.1191
GS9 - Solid (R + Y) vs Dark Skin (DSL +DSD + DSR)
P-VALUE	0.2158	0.04684	0.2131	0.2131	0.02229	0.0002598	1.113e-07	0.4935
Chi-squared	1.5319	3.9512	1.5504	1.5504	9.6	16.511	28.167	1.4125
GS10 - Solid (R + Y) vs More Calico (CR + CY)
P-VALUE	-	0.1385	0.04242	0.04242	0.008954	0.1385	0.3291	0.4888
Chi-squared	-	2.1948	4.1184	4.1184	6.832	2.1948	0.95238	1.4315
GS11 - R vs Spotted (RCH + RC + CR + YCH + YC + CY)
P-VALUE	-	0.7303	0.1805	0.1805	0.2842	0.9738	0.678	0.4112
Chi-squared	-	0.11882	1.7936	1.7936	2.5162	0.0010821	0.17241	1.7774

## Sheet: Nelore
Calculation of the Kruskal-Wallis test for SNPs of the MC1R gene in Nelore cattle
Positions in the MC1R gene
	274	296	310	583	663	871	967
NS1 - Y vs W vs B vs G vs BL vs BLS vs R vs RS
P-VALUE	0.4333	0.1464	0.3628	0.02887	0.02887	0.4755	0.9155
Chi-squared	1.6729	2.1096	0.82806	4.7755	4.7755	1.4868	0.17646
NS2 - Black (BL+ BLS) vs Not Black (Y + W + B + G + R + RS)
P-VALUE	3.358e-12	0.5074	0.4136	6.964e-08	6.964e-08	4.969e-12	0.3654
Chi-squared	52.839	0.43944	0.66857	29.075	29.075	52.055	2.0133
NS3 - Red (R + RS) vs Not Red (Y + W + B + G + BL + BLS)
P-VALUE	0.001469	0.1717	0.6074	9.651e-05	9.651e-05	0.001742	0.8357
Chi-squared	13.046	1.8681	0.26397	15.204	15.204	12.705	0.35885
NS4 - Gray (G) vs Not Gray (Y + W + B + BL + BLS + R + RS)
P-VALUE	0.4183	0.6173	0.5377	0.162	0.162	0.4117	0.3756
Chi-squared	1.7433	0.24962	0.37978	1.9551	1.9551	1.775	1.9583
NS5 - Blue (B) vs Not Blue (Y + W + G + BL + BLS + R + RS)
P-VALUE	0.7382	6.017e-12	0.7161	0.07011	0.07011	0.7344	0.2043
Chi-squared	0.60703	47.324	0.13224	3.2804	3.2804	0.61739	3.1765
NS6 - Spotted (BLS + RS) vs Solid (Y + W + B + G + BL + R)
P-VALUE	0.02696	0.1717	0.6074	0.1832	0.1832	0.02294	0.9376
Chi-squared	7.2269	1.8681	0.26397	1.7714	1.7714	7.5496	0.12878
NS7 - P vs DM
P-VALUE	0.9063	0.8667	0.836	0.5827	0.5827	0.9048	0.464
Chi-squared	0.19672	0.028169	0.042857	0.30189	0.30189	0.2	1.5357
NS8 - Red (R + RS) vs Not Red (Y + W + G) - without black and blue coat color
P-VALUE	0.2072	-	0.3091	0.1055	0.1055	0.2138	0.8
Chi-squared	1.5909	-	1.0343	2.6204	2.6204	1.5455	0.44628

## Sheet: Sindi
Calculation of the Kruskal-Wallis test for SNPs of the MC1R gene in Sindi cattle
Position in the MC1R gene
				310
			SS1 - P vs DM
			P-VALUE	1.202e-06
			Chi-squared	27.263

## Sheet: Indubrasil
Calculation of the Kruskal-Wallis test for SNPs of the MC1R gene in Indubrasil cattle
Position in the MC1R gene
				967
			IS1 - W vs G vs R
			P-VALUE	0.2035
			Chi-squared	1.6169

## Sheet: Tabapuã
Calculation of the Kruskal-Wallis test for SNPs of the MC1R gene in Tabapuã cattle
Positions in the MC1R gene
			310	967
		TS1 - W vs G
		P-VALUE	0.0625	0.77778
		Chi-squared	0.8026	0.3778

## Sheet: Guzerá
Calculation of the Kruskal-Wallis test for SNPs of the MC1R gene in Guzerá cattle
Positions in the MC1R gene
		310	583	663	967
	GUS1 - G vs DM vs RO
	P-VALUE	0.001697	0.004087	0.004087	0.3711
	Chi-squared	12.758	11	11	0.8
	GUS2 - P vs (DM + RO)
	P-VALUE	0.0015	0.004	0.004	0.3711
	Chi-squared	13	11	11	0.8

## Sheet: Brahman
Calculation of the Kruskal-Wallis test for SNPs of the MC1R gene in Brahman cattle
Positions in the MC1R gene
		310	583	663	967
	BS1 - W vs G vs R
	P-VALUE	0.4875	0.4875	0.4875	0.2149
	Chi-squared	0.48214	0.48214	0.48214	3.0754

## Sheet: All animals
Calculation of the Kruskal-Wallis test for SNPs of the MC1R gene affect pigmentation in Zebu cattle
Positions in the MC1R gene
		274	296	310	416	460
	All1 - P vs DM
	P-VALUE	0.8594	0.8385	<0.0000000000000002	0.1171	0.1171
	Chi-squared	0.30301	0.04152	90.327	2.4561	2.4561
