# Supplementary material for: Influence of MC1R Gene Variants on Coat Color of Indicine Cattle Breeds
Source: Anim Genet. 2026 May 2;57:e70113. doi: 10.1002/age.70113 (PMC13135194; doi:10.1002/age.70113)
Supplement: Supplementary file 6 — Appendix S6: Reported variants of M C1R. [file AGE-57-0-s001.xlsx]

## Sheet: SNPs MC1R
Variant ID	Location	Location	cDNA position	CDS position	Reference Allele	Mutant Allele	Possible Allele	Type of mutation	Consequence	Protein_position	Amino_acids	Codons	sift_class	SIFT
rs443313979	18:14705388	18:14705388	468	13	G	C	G/C	SNP	missense_variant	5	G/R	Ggc/Cgc	-
rs457021394	18:14705389	18:14705389	469	14	G	A	G/A	SNP	missense_variant	5	G/D	gGc/gAc	-
rs714292265	18:14705392	18:14705392	472	17	C	T	C/T	SNP	missense_variant	6	S/F	tCc/tTc	-
rs476597344	18:14705399	18:14705399	479	24	G	A	G/A	SNP	synonymous_variant	8	R	agG/agA	deleterious	0
rs438998975	18:14705402	18:14705402	482	27	G	C	G/C	SNP	synonymous_variant	9	R	cgG/cgC	deleterious	0.01
rs459063150	18:14705406	18:14705406	486	31	C	T	C/T	SNP	synonymous_variant	11	L	Ctg/Ttg	tolerated	0.06
rs479136577	18:14705411	18:14705411	491	36	T	G	T/G	SNP	synonymous_variant	12	G	ggT/ggG	-
rs441135533	18:14705418	18:14705418	498	43	A	T	A/T	SNP	missense_variant	15	N/Y	Aac/Tac	-
rs461363216	18:14705432	18:14705432	512	57	A	C	A/C	SNP	synonymous_variant	19	P	ccA/ccC	-
rs481531342	18:14705436	18:14705436	516	61	A	C	A/C/T	SNP	missense_variant	21	T/P	Acc/Ccc	-
rs481531342	18:14705436	18:14705436	516	61	A	T	A/C/T	SNP	missense_variant	21	T/S	Acc/Tcc	deleterious	0.01
rs450163165	18:14705439	18:14705439	519	64	C	A	C/A	SNP	missense_variant	22	L/I	Ctc/Atc	-
rs526150028	18:14705449	18:14705449	529	74	C	T	C/T	SNP	missense_variant	25	T/I	aCc/aTc	deleterious	0.04
rs470313267	18:14705452	18:14705452	532	77	T	A	T/A/C	SNP	missense_variant	26	L/Q	cTg/cAg	tolerated	0.25
rs470313267	18:14705452	18:14705452	532	77	T	C	T/A/C	SNP	missense_variant	26	L/P	cTg/cCg	tolerated	0.27
rs477176023	18:14705455	18:14705455	535	80	C	G	C/G	SNP	missense_variant	27	A/G	gCc/gGc	tolerated	0.14
rs445884317	18:14705460	18:14705460	540	85	A	C	A/C	SNP	missense_variant	29	N/H	Aac/Cac	tolerated	0.11
rs519756142	18:14705464	18:14705464	544	89	G	A	G/A	SNP	missense_variant	30	R/Q	cGg/cAg	tolerated	0.19
rs466029583	18:14705465	18:14705465	545	90	G	A	G/A	SNP	synonymous_variant	30	R	cgG/cgA	tolerated	0.1
rs434679776	18:14705466	18:14705466	546	91	A	C	A/C	SNP	missense_variant	31	T/P	Acg/Ccg	deleterious	0.01
rs454393054	18:14705471	18:14705471	551	96	G	C	G/C	SNP	synonymous_variant	32	G	ggG/ggC	tolerated	1
rs468188446	18:14705475	18:14705475	555	100	C	G	C/G	SNP	missense_variant	34	Q/E	Cag/Gag	-
rs436816584	18:14705488	18:14705488	568	113	T	G	T/G	SNP	missense_variant	38	V/G	gTg/gGg	deleterious	0.02
rs457003685	18:14705493	18:14705493	573	118	A	G	A/G	SNP	missense_variant	40	I/V	Atc/Gtc	-
rs469051990	18:14705501	18:14705501	581	126	C	T	C/T	SNP	synonymous_variant	42	D	gaC/gaT	tolerated	1
rs438935640	18:14705502	18:14705502	582	127	G	T	G/T	SNP	missense_variant	43	G/W	Ggg/Tgg	deleterious	0
rs452607703	18:14705509	18:14705509	589	134	T	C	T/C	SNP	missense_variant	45	F/S	tTt/tCt	tolerated	0.3
rs472668312	18:14705512	18:14705512	592	137	T	A	T/A	SNP	missense_variant	46	L/H	cTc/cAc	-
rs441508386	18:14705527	18:14705527	607	152	T	G	T/G	SNP	missense_variant	51	V/G	gTg/gGg	deleterious	0.01
rs461658840	18:14705528	18:14705528	608	153	G	C	G/C	SNP	synonymous_variant	51	V	gtG/gtC	deleterious	0.01
rs475020789	18:14705529	18:14705529	609	154	A	C	A/C/G	SNP	missense_variant	52	S/R	Agt/Cgt	deleterious	0
rs475020789	18:14705529	18:14705529	609	154	A	G	A/C/G	SNP	missense_variant	52	S/G	Agt/Ggt	deleterious	0
rs443626954	18:14705531	18:14705531	611	156	T	C	T/C	SNP	synonymous_variant	52	S	agT/agC	-
rs463825650	18:14705535	18:14705535	615	160	G	T	G/T	SNP	missense_variant	54	V/L	Gtg/Ttg	deleterious	0
rs477512130	18:14705541	18:14705541	621	166	A	G	A/G	SNP	missense_variant	56	N/D	Aac/Gac	deleterious	0.01
rs445820990	18:14705543	18:14705543	623	168	C	A	C/A	SNP	missense_variant	56	N/K	aaC/aaA	-
rs459543683	18:14705545	18:14705545	625	170	T	A	T/A/G	SNP	missense_variant	57	V/E	gTg/gAg	tolerated	0.61
rs459543683	18:14705545	18:14705545	625	170	T	G	T/A/G	SNP	missense_variant	57	V/G	gTg/gGg	deleterious	0
rs479653073	18:14705548	18:14705548	628	173	T	A	T/A	SNP	missense_variant	58	L/Q	cTg/cAg	deleterious	0
rs448357057	18:14705549	18:14705549	629	174	G	T	G/T	SNP	synonymous_variant	58	L	ctG/ctT	deleterious	0
rs468476922	18:14705551	18:14705551	631	176	T	G	T/G	SNP	missense_variant	59	V/G	gTa/gGa	deleterious	0
rs436769825	18:14705554	18:14705554	634	179	T	G	T/G	SNP	missense_variant	60	V/G	gTg/gGg	deleterious	0
rs450423972	18:14705557	18:14705557	637	182	C	G	C/G	SNP	missense_variant	61	A/G	gCt/gGt	-
rs464059089	18:14705558	18:14705558	638	183	T	A	T/A	SNP	synonymous_variant	61	A	gcT/gcA	deleterious	0
rs432857515	18:14705560	18:14705560	640	185	C	A	C/A/G	SNP	missense_variant	62	A/D	gCc/gAc	deleterious	0
rs432857515	18:14705560	18:14705560	640	185	C	G	C/A/G	SNP	missense_variant	62	A/G	gCc/gGc	tolerated	0.06
rs437711922	18:14705561	18:14705561	641	186	C	G	C/G	SNP	synonymous_variant	62	A	gcC/gcG	-
rs452544382	18:14705562	18:14705562	642	187	A	C	A/C	SNP	missense_variant	63	I/L	Att/Ctt	deleterious	0
rs472604688	18:14705565	18:14705565	645	190	G	T	G/T	SNP	missense_variant	64	A/S	Gcc/Tcc	deleterious	0.01
rs435020631	18:14705568	18:14705568	648	193	A	C	A/C	SNP	missense_variant	65	K/Q	Aag/Cag	-
rs455209412	18:14705573	18:14705573	653	198	C	A	C/A/G	SNP	missense_variant	66	N/K	aaC/aaA	deleterious	0
rs455209412	18:14705573	18:14705573	653	198	C	G	C/A/G	SNP	missense_variant	66	N/K	aaC/aaG	deleterious	0.05
rs475328214	18:14705575	18:14705575	655	200	G	C	G/C	SNP	missense_variant	67	R/P	cGc/cCc	deleterious	0
rs517142890	18:14705576	18:14705576	656	201	C	T	C/T	SNP	synonymous_variant	67	R	cgC/cgT	deleterious	0
rs443578986	18:14705577	18:14705577	657	202	A	C	A/C	SNP	missense_variant	68	N/H	Aac/Cac	deleterious	0
rs463760690	18:14705579	18:14705579	659	204	C	A	C/A/T	SNP	missense_variant	68	N/K	aaC/aaA	deleterious	0.02
rs463760690	18:14705579	18:14705579	659	204	C	T	C/A/T	SNP	synonymous_variant	68	N	aaC/aaT	-
rs471037392	18:14705581	18:14705581	661	206	T	C	T/C	SNP	missense_variant	69	L/P	cTg/cCg	deleterious	0
rs439727115	18:14705582	18:14705582	662	207	G	A	G/A	SNP	synonymous_variant	69	L	ctG/ctA	deleterious	0
rs459875401	18:14705583	18:14705583	663	208	C	G	C/G	SNP	missense_variant	70	H/D	Cac/Gac	-
rs479639970	18:14705584	18:14705584	664	209	A	C	A/C	SNP	missense_variant	70	H/P	cAc/cCc	deleterious	0
rs448210319	18:14705585	18:14705585	665	210	C	A	C/A	SNP	missense_variant	70	H/Q	caC/caA	-
rs462029889	18:14705586	18:14705586	666	211	T	G	T/G	SNP	missense_variant	71	S/A	Tcc/Gcc	deleterious	0
rs482194048	18:14705587	18:14705587	667	212	C	A	C/A/T	SNP	missense_variant	71	S/Y	tCc/tAc	deleterious	0
rs482194048	18:14705587	18:14705587	667	212	C	T	C/A/T	SNP	missense_variant	71	S/F	tCc/tTc	deleterious	0
rs450358093	18:14705592	18:14705592	672	217	A	C	A/C	SNP	missense_variant	73	M/L	Atg/Ctg	deleterious	0.01
rs463995620	18:14705595	18:14705595	675	220	T	G	T/G	SNP	missense_variant	74	Y/D	Tac/Gac	deleterious	0
rs432794013	18:14705599	18:14705599	679	224	A	G	A/G	SNP	missense_variant	75	Y/C	tAc/tGc	deleterious	0
rs446491329	18:14705600	18:14705600	680	225	C	A	C/A	SNP	stop_gained	75	Y/*	taC/taA	deleterious	0.01
rs466539718	18:14705604	18:14705604	684	229	A	G	A/G	SNP	missense_variant	77	I/V	Atc/Gtc	deleterious	0
rs434948606	18:14705610	18:14705610	690	235	T	G	T/G	SNP	missense_variant	79	C/G	Tgc/Ggc	tolerated	0.26
rs455059457	18:14705636	18:14705636	716	261	G	T	G/T	SNP	synonymous_variant	87	V	gtG/gtT	-
rs475298681	18:14705641	18:14705641	721	266	T	G	T/G	SNP	missense_variant	89	V/G	gTc/gGc	tolerated	0.18
rs437486057	18:14705645	18:14705645	725	270	C	A	C/A	SNP	missense_variant	90	S/R	agC/agA	deleterious	0.03
rs457676813	18:14705656	18:14705656	736	281	A	C	A/C	SNP	missense_variant	94	E/A	gAg/gCg	-
rs379325326	18:14705659	18:14705659	739	284	C	T	C/T	SNP	missense_variant	95	T/M	aCg/aTg	tolerated	0.09
rs470971839	18:14705662	18:14705662	742	287	C	A	C/A	SNP	missense_variant	96	A/E	gCa/gAa	deleterious	0
rs439663318	18:14705665	18:14705665	745	290	T	G	T/G	SNP	missense_variant	97	V/G	gTc/gGc	deleterious	0
rs453406173	18:14705668	18:14705668	748	293	T	G	T/G	SNP	missense_variant	98	M/R	aTg/aGg	tolerated	0.13
rs109688013	18:14705671	18:14705671	751	296	T	C	T/C	SNP	missense_variant	99	L/P	cTg/cCg	deleterious	0.01
rs441773438	18:14705672	18:14705672	752	297	G	C	G/C	SNP	synonymous_variant	99	L	ctG/ctC	deleterious	0.02
rs461930304	18:14705673	18:14705673	753	298	C	G	C/G	SNP	missense_variant	100	L/V	Ctg/Gtg	deleterious	0
rs3423438335	18:14705674	18:14705674	754	299	T	C	T/C	SNP	missense_variant	100	L/P	cTg/cCg	deleterious	0.01
rs482123888	18:14705675	18:14705675	755	300	G	T	G/T	SNP	synonymous_variant	100	L	ctG/ctT	-
rs444297364	18:14705683	18:14705683	763	308	C	A	C/A/G	SNP	missense_variant	103	A/D	gCc/gAc	deleterious	0.04
rs444297364	18:14705683	18:14705683	763	308	C	G	C/A/G	SNP	missense_variant	103	A/G	gCc/gGc	deleterious	0
rs5524366459	18:14705684	18: between 14705684-14705685	764-765	309-310	-	G	-/G	Insertion	frameshift_variant	103-104	-/X	-/G	-
rs110710422	18:14705685	18:14705685	765	310	G	-	G/-	Deletion	frameshift_variant	104	G/X	Ggt/gt	tolerated	0.6
rs3423441467	18:14705685	18:14705685	765	310	G	C	G/C	SNP	missense_variant	104	G/R	Ggt/Cgt	tolerated	0.46
rs3423446993	18:14705686	18:14705686	766	311	G	T	G/T	SNP	missense_variant	104	G/V	gGt/gTt	tolerated	0.11
rs457921782	18:14705687	18:14705687	767	312	T	G	T/G	SNP	synonymous_variant	104	G	ggT/ggG	-
rs3423447832	18:14705688	18:14705688	768	313	G	T	G/T	SNP	missense_variant	105	V/F	Gtc/Ttc	deleterious	0
rs477591214	18:14705689	18:14705689	769	314	T	C	T/C	SNP	missense_variant	105	V/A	gTc/gCc	-
rs446428021	18:14705690	18:14705690	770	315	C	T	C/T	SNP	synonymous_variant	105	V	gtC/gtT	tolerated	0.66
rs466651077	18:14705694	18:14705694	774	319	G	C	G/C	SNP	missense_variant	107	A/P	Gcc/Ccc	tolerated	0.79
rs480382721	18:14705700	18:14705700	780	325	C	T	C/T	SNP	stop_gained	109	Q/*	Cag/Tag	-
rs448619098	18:14705701	18:14705701	781	326	A	T	A/T	SNP	missense_variant	109	Q/L	cAg/cTg	tolerated	0.13
rs468745782	18:14705710	18:14705710	790	335	T	A	T/A	SNP	missense_variant	112	V/E	gTg/gAg	-
rs437430426	18:14705711	18:14705711	791	336	G	T	G/T	SNP	synonymous_variant	112	V	gtG/gtT	tolerated	0.09
rs515814564	18:14705713	18:14705713	793	338	T	G	T/G	SNP	missense_variant	113	V/G	gTg/gGg	deleterious	0.01
rs5477009720	18:14705733	18:14705733	813	358	A	C	A/C	SNP	missense_variant	120	I/L	Atc/Ctc	-
rs520921257	18:14705735	18:14705735	815	360	C	T	C/T	SNP	synonymous_variant	120	I	atC/atT	deleterious	0.01
rs457613438	18:14705737	18:14705737	817	362	A	T	A/T	SNP	missense_variant	121	D/V	gAc/gTc	tolerated	0.12
rs464886892	18:14705749	18:14705749	829	374	G	T	G/T	SNP	missense_variant	125	C/F	tGc/tTc	-
rs433122664	18:14705758	18:14705758	838	383	T	C	T/C	SNP	missense_variant	128	M/T	aTg/aCg	deleterious	0
rs453348881	18:14705767	18:14705767	847	392	G	T	G/T	SNP	missense_variant	131	S/I	aGc/aTc	deleterious	0
rs473491776	18:14705773	18:14705773	853	398	G	T	G/T	SNP	missense_variant	133	C/F	tGc/tTc	deleterious	0
rs442096838	18:14705781	18:14705781	861	406	G	T	G/T	SNP	missense_variant	136	G/C	Ggt/Tgt	deleterious	0
rs455865297	18:14705786	18:14705786	866	411	C	A	C/A	SNP	synonymous_variant	137	A	gcC/gcA	deleterious	0.02
rs475599979	18:14705787	18:14705787	867	412	A	G	A/G	SNP	missense_variant	138	I/V	Att/Gtt	tolerated	0.14
rs524530585	18:14705791	18:14705791	871	416	C	T	C/T	SNP	missense_variant	139	A/V	gCt/gTt	-
rs444232345	18:14705794	18:14705794	874	419	T	G	T/G	SNP	missense_variant	140	V/G	gTg/gGg	deleterious	0.01
rs457858556	18:14705797	18:14705797	877	422	A	T	A/T	SNP	missense_variant	141	D/V	gAc/gTc	deleterious	0
rs3423445958	18:14705799	18:14705799	879	424	C	T	C/T	SNP	missense_variant	142	R/C	Cgc/Tgc	deleterious	0
rs477922547	18:14705833	18:14705833	913	458	A	G	A/G	SNP	missense_variant	153	H/R	cAc/cGc	deleterious	0
rs5351585564	18:14705835	18:14705835	915	460	A	C	A/C	SNP	missense_variant	154	S/R	Agt/Cgt	deleterious	0
rs439921243	18:14705837	18:14705837	917	462	T	G	T/G	SNP	missense_variant	154	S/R	agT/agG	deleterious	0.01
rs460101329	18:14705838	18:14705838	918	463	G	A	G/A	SNP	missense_variant	155	V/I	Gtt/Att	deleterious	0
rs480294395	18:14705841	18:14705841	921	466	G	C	G/C/T	SNP	missense_variant	156	V/L	Gtg/Ctg	deleterious	0
rs480294395	18:14705841	18:14705841	921	466	G	T	G/C/T	SNP	missense_variant	156	V/L	Gtg/Ttg	tolerated	1
rs448871945	18:14705844	18:14705844	924	469	A	T	A/T	SNP	missense_variant	157	T/S	Aca/Tca	deleterious	0.01
rs469137012	18:14705845	18:14705845	925	470	C	G	C/G	SNP	missense_variant	157	T/R	aCa/aGa	deleterious	0.01
rs482391051	18:14705846	18:14705846	926	471	A	C	A/C/T	SNP	synonymous_variant	157	T	acA/acC	deleterious	0.01
rs482391051	18:14705846	18:14705846	926	471	A	T	A/C/T	SNP	synonymous_variant	157	T	acA/acT	deleterious	0
rs451137311	18:14705848	18:14705848	928	473	T	G	T/G	SNP	missense_variant	158	L/R	cTg/cGg	-
rs464829504	18:14705849	18:14705849	929	474	G	C	G/C	SNP	synonymous_variant	158	L	ctG/ctC	-
rs433472791	18:14705850	18:14705850	930	475	C	T	C/T	SNP	missense_variant	159	P/S	Ccc/Tcc	deleterious	0.04
rs453236398	18:14705855	18:14705855	935	480	A	G	A/G	SNP	synonymous_variant	160	R	cgA/cgG	-
rs466929237	18:14705857	18:14705857	937	482	C	G	C/G	SNP	missense_variant	161	A/G	gCg/gGg	tolerated	0.41
rs435619204	18:14705859	18:14705859	939	484	T	G	T/G	SNP	missense_variant	162	W/G	Tgg/Ggg	-
rs455741770	18:14705861	18:14705861	941	486	G	T	G/T	SNP	missense_variant	162	W/C	tgG/tgT	deleterious	0
rs475978619	18:14705868	18:14705868	948	493	A	C	A/C	SNP	missense_variant	165	I/L	Att/Ctt	tolerated	0.4
rs437728213	18:14705874	18:14705874	954	499	G	C	G/C	SNP	missense_variant	167	A/P	Gcc/Ccc	tolerated	0.18
rs451405626	18:14705875	18:14705875	955	500	C	T	C/T	SNP	missense_variant	167	A/V	gCc/gTc	deleterious	0.02
rs471461985	18:14705878	18:14705878	958	503	T	C	T/C	SNP	missense_variant	168	I/T	aTc/aCc	deleterious	0.01
rs440258674	18:14705879	18:14705879	959	504	C	T	C/T	SNP	synonymous_variant	168	I	atC/atT	tolerated	0.34
rs460494636	18:14705880	18:14705880	960	505	T	G	T/G	SNP	missense_variant	169	W/G	Tgg/Ggg	deleterious	0.03
rs473785150	18:14705885	18:14705885	965	510	G	C	G/C	SNP	synonymous_variant	170	V	gtG/gtC	-
rs442433418	18:14705887	18:14705887	967	512	C	T	C/T	SNP	missense_variant	171	A/V	gCc/gTc	deleterious	0
rs462593262	18:14705888	18:14705888	968	513	C	A	C/A	SNP	synonymous_variant	171	A	gcC/gcA	-
rs482728645	18:14705891	18:14705891	971	516	C	A	C/A	SNP	missense_variant	172	S/R	agC/agA	tolerated	0.17
rs451080094	18:14705896	18:14705896	976	521	T	C	T/C	SNP	missense_variant	174	L/P	cTc/cCc	-
rs458336239	18:14705897	18:14705897	977	522	C	A	C/A	SNP	synonymous_variant	174	L	ctC/ctA	deleterious	0.01
rs133698028	18:14705898	18:14705898	978	523	A	C	A/C/G	SNP	missense_variant	175	T/P	Acc/Ccc	deleterious	0.01
rs133698028	18:14705898	18:14705898	978	523	A	G	A/C/G	SNP	missense_variant	175	T/A	Acc/Gcc	-
rs447092586	18:14705907	18:14705907	987	532	C	G	C/G	SNP	missense_variant	178	L/V	Ctc/Gtc	deleterious	0.03
rs467325782	18:14705912	18:14705912	992	537	C	G	C/G	SNP	missense_variant	179	F/L	ttC/ttG	tolerated	0.18
rs435560335	18:14705914	18:14705914	994	539	T	A	T/A	SNP	missense_variant	180	I/N	aTc/aAc	tolerated	0.29
rs449290958	18:14705915	18:14705915	995	540	C	A	C/A	SNP	synonymous_variant	180	I	atC/atA	tolerated	0.06
rs469268547	18:14705916	18:14705916	996	541	A	C	A/C	SNP	missense_variant	181	T/P	Acc/Ccc	deleterious	0
rs438059863	18:14705923	18:14705923	1003	548	A	T	A/T	SNP	missense_variant	183	Y/F	tAc/tTc	-
rs516467085	18:14705925	18:14705925	1005	550	A	C	A/C	SNP	missense_variant	184	N/H	Aac/Cac	deleterious	0.03
rs451736864	18:14705932	18:14705932	1012	557	A	G	A/G	SNP	missense_variant	186	K/R	aAg/aGg	deleterious	0.01
rs471400204	18:14705934	18:14705934	1014	559	G	C	G/C	SNP	missense_variant	187	V/L	Gtc/Ctc	tolerated	0.18
rs520119552	18:14705958	18:14705958	1038	583	C	T	C/T	SNP	missense_variant	195	L/F	Ctc/Ttc	deleterious	0.03
rs433785707	18:14706004	18:14706004	1084	629	T	G	T/G	SNP	missense_variant	210	M/R	aTg/aGg	deleterious	0.01
rs453917752	18:14706008	18:14706008	1088	633	G	C	G/C	SNP	synonymous_variant	211	L	ctG/ctC	tolerated	1
rs474146363	18:14706009	18:14706009	1089	634	G	T	G/T	SNP	missense_variant	212	A/S	Gcc/Tcc	deleterious	0
rs516329442	18:14706015	18:14706015-14706018	1095-1098	640-643	GCCT	-	GCCT/-	Deletion	frameshift_variant	214-215	AC/X	GCCTgc/gc	-
rs442354353	18:14706017	18:14706017	1097	642	C	A	C/A	SNP	synonymous_variant	214	A	gcC/gcA	tolerated	0.29
rs462561703	18:14706025	18:14706025	1105	650	A	C	A/C/G	SNP	missense_variant	217	H/P	cAt/cCt	-
rs462561703	18:14706025	18:14706025	1105	650	A	G	A/C/G	SNP	missense_variant	217	H/R	cAt/cGt	-
rs5520863135	18:14706026	18:14706026	1106	651	T	C	T/C	SNP	synonymous_variant	217	H	caT/caC	deleterious	0
rs133925900	18:14706027	18: between 14706027-14706028	1107-1108	652-653	-	C	-/C	Insertion	frameshift_variant	218	A/AX	gcc/gCcc	deleterious	0
rs476260076	18:14706027	18:14706027	1107	652	G	A	G/A	SNP	missense_variant	218	A/T	Gcc/Acc	-
rs5351305549	18:14706031	18:14706031	1111	656	G	A	G/A	SNP	missense_variant	219	R/Q	cGg/cAg	tolerated	0.09
rs525311468	18:14706038	18:14706038	1118	663	T	C	T/C	SNP	synonymous_variant	221	I	atT/atC	tolerated	0.35
rs438516064	18:14706040	18:14706040	1120	665	C	G	C/G	SNP	missense_variant	222	A/G	gCc/gGc	-
rs458673851	18:14706042	18:14706042	1122	667	C	T	C/T	SNP	missense_variant	223	R/W	Cgg/Tgg	deleterious	0.01
rs478387799	18:14706046	18:14706046	1126	671	T	C	T/C	SNP	missense_variant	224	L/P	cTc/cCc	deleterious	0
rs5520872621	18:14706050	18:14706050	1130	675	G	C	G/C	SNP	missense_variant	225	Q/H	caG/caC	deleterious	0.01
rs447069083	18:14706057	18:14706057	1137	682	C	G	C/G	SNP	missense_variant	228	Q/E	Cag/Gag	tolerated	1
rs5520877467	18:14706065	18:14706065	1145	690	C	G	C/G	SNP	synonymous_variant	230	P	ccC/ccG	tolerated	0.28
rs5520879803	18:14706066	18:14706066	1146	691	A	G	A/G	SNP	missense_variant	231	I/V	Att/Gtt	-
rs797345276	18:14706067	18:14706067	1147	692	T	-	T/-	Deletion	frameshift_variant	231	I/X	aTt/at	tolerated	1
rs5520877441	18:14706068	18:14706068	1148	693	T	C	T/C	SNP	synonymous_variant	231	I	atT/atC	-
rs5520878186	18:14706071	18:14706071	1151	696	T	C	T/C	SNP	synonymous_variant	232	H	caT/caC	-
rs460771051	18:14706081	18:14706081	1161	706	G	C	G/C	SNP	missense_variant	236	G/R	Ggc/Cgc	-
rs480968619	18:14706082	18:14706082	1162	707	G	C	G/C	SNP	missense_variant	236	G/A	gGc/gCc	tolerated	0.07
rs5520875700	18:14706086	18:14706086	1166	711	C	T	C/T	SNP	synonymous_variant	237	L	ctC/ctT	tolerated	0.09
rs5520879795	18:14706089	18:14706089	1169	714	G	A	G/A	SNP	synonymous_variant	238	K	aaG/aaA	-
rs449140086	18:14706090	18:14706090	1170	715	G	T	G/T	SNP	missense_variant	239	G/C	Ggc/Tgc	-
rs469205356	18:14706092	18:14706092	1172	717	C	A	C/A	SNP	synonymous_variant	239	G	ggC/ggA	deleterious	0
rs5520877407	18:14706097	18:14706097	1177	722	C	T	C/T	SNP	missense_variant	241	A/V	gCc/gTc	-
rs437996371	18:14706098	18:14706098	1178	723	C	T	C/T	SNP	synonymous_variant	241	A	gcC/gcT	tolerated	0.77
rs445284289	18:14706099	18:14706099	1179	724	A	C	A/C	SNP	missense_variant	242	T/P	Acc/Ccc	-
rs465323888	18:14706101	18:14706101	1181	726	C	A	C/A	SNP	synonymous_variant	242	T	acC/acA	deleterious	0
rs433742230	18:14706102	18:14706102	1182	727	C	A	C/A	SNP	missense_variant	243	L/I	Ctc/Atc	-
rs453906116	18:14706120	18:14706120	1200	745	G	T	G/T	SNP	missense_variant	249	V/F	Gtc/Ttc	tolerated	0.09
rs467600139	18:14706122	18:14706122	1202	747	C	G	C/G	SNP	synonymous_variant	249	V	gtC/gtG	deleterious	0.03
rs440012265	18:14706123	18:14706123	1203	748	T	A	T/A	SNP	missense_variant	250	F/I	Ttc/Atc	-
rs453673894	18:14706141	18:14706141	1221	766	C	G	C/G/T	SNP	missense_variant	256	P/A	Ccc/Gcc	deleterious	0
rs453673894	18:14706141	18:14706141	1221	766	C	T	C/G/T	SNP	missense_variant	256	P/S	Ccc/Tcc	deleterious	0
rs456479326	18:14706154	18:14706154	1234	779	A	C	A/C	SNP	missense_variant	260	H/P	cAc/cCc	deleterious	0
rs476196654	18:14706157	18:14706157	1237	782	T	G	T/G	SNP	missense_variant	261	L/R	cTc/cGc	deleterious	0
rs438452963	18:14706165	18:14706165	1245	790	A	C	A/C	SNP	missense_variant	264	I/L	Atc/Ctc	deleterious	0
rs452205904	18:14706170	18:14706170	1250	795	C	G	C/G	SNP	synonymous_variant	265	V	gtC/gtG	tolerated	0.05
rs472307515	18:14706172	18:14706172	1252	797	T	A	T/A/C	SNP	missense_variant	266	L/H	cTc/cAc	-
rs472307515	18:14706172	18:14706172	1252	797	T	C	T/A/C	SNP	missense_variant	266	L/P	cTc/cCc	deleterious	0.02
rs440558644	18:14706178	18:14706178	1258	803	C	A	C/A	SNP	missense_variant	268	P/H	cCc/cAc	tolerated	0.08
rs460755492	18:14706184	18:14706184	1264	809	A	C	A/C/T	SNP	missense_variant	270	H/P	cAc/cCc	deleterious	0
rs460755492	18:14706184	18:14706184	1264	809	A	T	A/C/T	SNP	missense_variant	270	H/L	cAc/cTc	deleterious	0
rs480922590	18:14706189	18:14706189	1269	814	A	C	A/C	SNP	missense_variant	272	T/P	Acc/Ccc	deleterious	0
rs443101276	18:14706203	18:14706203	1283	828	C	A	C/A	SNP	synonymous_variant	276	I	atC/atA	deleterious	0.05
rs473777566	18:14706217	18:14706217	1297	842	A	T	A/T	SNP	missense_variant	281	N/I	aAc/aTc	-
rs463118706	18:14706222	18:14706222	1302	847	T	C	T/C	SNP	missense_variant	283	F/L	Ttc/Ctc	deleterious	0
rs482801802	18:14706230	18:14706230	1310	855	C	G	C/G	SNP	synonymous_variant	285	A	gcC/gcG	deleterious	0.01
rs445219112	18:14706232	18:14706232	1312	857	T	C	T/C	SNP	missense_variant	286	L/P	cTc/cCc	-
rs465260515	18:14706245	18:14706245	1325	870	C	A	C/A/T	SNP	missense_variant	290	N/K	aaC/aaA	deleterious	0
rs465260515	18:14706245	18:14706245	1325	870	C	T	C/A/T	SNP	synonymous_variant	290	N	aaC/aaT	deleterious	0
rs135181132	18:14706246	18:14706246	1326	871	G	A	G/A	SNP	missense_variant	291	A/T	Gcc/Acc	-
rs520921088	18:14706249	18: between 14706249-14706250	1329-1330	874-875	-	T	-/T	Insertion	frameshift_variant	292	I/IX	att/aTtt	deleterious	0.03
rs479163675	18:14706257	18:14706257	1337	882	C	A	C/A	SNP	missense_variant	294	D/E	gaC/gaA	deleterious	0
rs447349333	18:14706260	18:14706260	1340	885	C	G	C/G	SNP	synonymous_variant	295	P	ccC/ccG	-
rs522359951	18:14706265	18:14706265	1345	890	T	C	T/C	SNP	missense_variant	297	I/T	aTc/aCc	deleterious	0
rs5477043845	18:14706267	18:14706267	1347	892	T	C	T/C	SNP	missense_variant	298	Y/H	Tat/Cat	deleterious	0
rs467591333	18:14706269	18:14706269	1349	894	T	C	T/C	SNP	synonymous_variant	298	Y	taT/taC	-
rs436229201	18:14706270	18:14706270	1350	895	G	T	G/T	SNP	missense_variant	299	A/S	Gcc/Tcc	deleterious	0.01
rs456415901	18:14706273	18:14706273	1353	898	T	G	T/G	SNP	missense_variant	300	F/V	Ttc/Gtc	deleterious	0
rs524549320	18:14706276	18:14706276	1356	901	C	T	C/T	SNP	missense_variant	301	R/C	Cgc/Tgc	deleterious	0
rs518139384	18:14706290	18:14706290	1370	915	C	T	C/T	SNP	synonymous_variant	305	L	ctC/ctT	-
rs522647332	18:14706298	18:14706298	1378	923	C	T	C/T	SNP	missense_variant	308	T/M	aCg/aTg	deleterious	0
rs470107051	18:14706300	18:14706300	1380	925	C	G	C/G	SNP	missense_variant	309	L/V	Ctc/Gtc	deleterious	0.01
rs714020678	18:14706308	18:14706308	1388	933	G	A	G/A	SNP	synonymous_variant	311	E	gaG/gaA	-
rs431925596	18:14706312	18:14706312	1392	937	C	G	C/G	SNP	missense_variant	313	L/V	Ctg/Gtg	tolerated	0.8
rs452142891	18:14706314	18:14706314	1394	939	G	C	G/C	SNP	synonymous_variant	313	L	ctG/ctC	-
rs472235466	18:14706317	18:14706317	1397	942	G	A	G/A	SNP	synonymous_variant	314	Q	caG/caA	-
rs440887152	18:14706324	18:14706324	1404	949	T	C	T/C	SNP	missense_variant	317	W/R	Tgg/Cgg	deleterious	0
rs454583135	18:14706329	18:14706329	1409	954	A	T	A/T	SNP	stop_lost	318	*/C	tgA/tgT	-
